# Supplementary material for: Non-Robustness of Ang’s Risk Classification in Human Papillomavirus-Related Oropharyngeal Squamous Cell Carcinoma in Japanese Patients
Source: Cancers (Basel). 2022 May 15;14(10):2442. doi: 10.3390/cancers14102442 (PMC9139843; doi:10.3390/cancers14102442)
Supplement: Supplementary file 1 [file cancers-14-02442-s001.zip]

Archive with 1 entries (1 files):
- cancers-1706824-supplementary.xlsx
