# Supplementary material for: Non-Robustness of Ang’s Risk Classification in Human Papillomavirus-Related Oropharyngeal Squamous Cell Carcinoma in Japanese Patients
Source: Cancers (Basel). 2022 May 15;14(10):2442. doi: 10.3390/cancers14102442 (PMC9139843; doi:10.3390/cancers14102442)
Supplement: Supplementary file 1 [file cancers-14-02442-s001.zip › cancers-1706824-supplementary.xlsx]

## Sheet: Sheet1
Supplementary Table. UVA of PFS, DSS, and OS by smoking habit dichotomized at various PYs.
	n	3-year PFS	p	3-year DSS	p	3-year OS	p
Smokin habit
< 10 PY	48	0.792	0.372	0.979	0.524	0.958	0.42
> 10 PY	74	0.673		0.899		0.847
< 20 PY	63	0.76	0.348	0.984	0.165	0.951	0.19
> 20 PY	59	0.676		0.873		0.825
< 30 PY	84	0.76	0.23	0.975	0.04	0.951	0.012
> 30 PY	38	0.628		0.827		0.754
< 40 PY	94	0.754	0.187	0.954	0.187	0.933	0.017
> 40 PY	28	0.6		0.843		0.739
< 50 PY	102	0.723	0.651	0.948	0.25	0.908	0.16
> 50 PY	20	0.693		0.836		0.787
DSS: disease-specific survival, OS: overall survival, PFS: progression-free survival, PY: pack year, UVA: univariate analysis
